# Supplementary material for: Attribution of Illnesses Transmitted by Food and Water to Comprehensive Transmission Pathways Using Structured Expert Judgment, United States
Source: Emerg Infect Dis. 2021 Jan;27(1):182–95. doi: 10.3201/eid2701.200316 (PMC7774530; doi:10.3201/eid2701.200316)
Supplement: Appendix 3 — Additional tables about the various pathogens for structured expert judgment for attribution of foodborne and waterborne illnesses to comprehensive transmission pathways. [file 20-0316-Techapp-s3.xlsx]

## Sheet: ID
Article DOI: https://doi.org/10.3201/eid2701.200316
Attribution of Illnesses Transmitted by Food and Water to Comprehensive Transmission Pathways Using Structured Expert Judgment, United States
					panels
					2
					11
					15
	Name:	NAME
	Participant number:	MASTER

## Sheet: CALIBRATION
		Calibration questions					CAL
	Participant number:	#REF!
Question nr.	Description		lower credible value		central value		upper credible value		Units	Validation
			(5th percentile)		(50th percentile)		(95th percentile)
CAL01	Foodnet Cyclospora 2016								per 100,000	****
CAL02	FoodNet Salmonella 2016								per 100,000	****
CAL03	NNDSS Hepatitis A decrease 2013-2014								-	****
CAL04	NCOD E. coli 2013-2015								-	****
CAL05	NHANES dark green vegetables								cups	****
CAL06	NHANES dairy products								cups	****
CAL07	FSIS Salmonella ground beef								-	****
CAL08	NARMS Salmonella no resistance								-	****
CAL09	NARMS Campylobacter ciprofloxacin resistant								-	****
CAL10	NORS Harmful Algal Blooms								-	****
CAL11	NORS chicken products								-	****
CAL12	NORS hospitalizations								-	****
CAL13	NORS recreational water outbreaks								-	****
CAL14	NORS Cryptosporidium outbreaks recreational water								-	****

## Sheet: PATHOGENS
	Pathogen	Acronym
	Brucella spp.	BRUCL
	Campylobacter spp.	CAMPY
	Escherichia coli, Enterotoxigenic	ETECO
	Escherichia coli, Shiga toxin producing O157 (STEC O157)	STECO
	Escherichia coli, Shiga toxin producing non-O157	STECN
	Escherichia coli, Other diarrheagenic	ECOLO
	Legionella spp.	LEGIO
	Mycobacterium bovis	MYBOV
	Non-tuberculous Mycobacterium spp.	NTMYC
	Pseudomonas spp.	PSEUD
	Salmonella enterica, nontyphoidal	SALMO
	Salmonella enterica, nontyphoidal, under 5 years	SALM5
	Salmonella Enteritidis	SAENT
	Salmonella I 4, [5], 12:i:-	SAMON
	Salmonella Javiana	SAJAV
	Salmonella Newport	SANEW
	Salmonella Typhimurium	SATYP
	Salmonella All other serotypes group 1	SAOT1
	Salmonella All other serotypes group 2	SAOT2
	Shigella spp.	SHIGL
	Staphylococcus aureus	STAUR
	Streptococcus spp., group A	STREP
	Vibrio alginolyticus	VIALG
	Vibrio cholerae non-toxigenic	VICHO
	Vibrio parahaemolyticus	VIPAR
	Vibrio vulnificus	VIVUL
	Vibrio spp., other AGI	VIAGI
	Vibrio spp, other non-AGI	VINGI
	Yersinia enterocolitica	YERSI
	Acanthamoeba spp.	ACANT
	Balamuthia mandrillaris	BALAM
	Cryptosporidium spp.	CRYPT
	Cyclospora cayetanensis	CYCLO
	Giardia spp.	GIARD
	Naegleria fowleri	NAEGL
	Toxoplasma gondii	TOXOP
	Astrovirus	ASTRV
	Hepatitis A virus	HEPAV
	Norovirus	NOROV
	Rotavirus	ROTAV
	Sapovirus	SAPOV
	Pseudomonas spp., Otitis externa	PSEOE
	Pseudomonas spp., Septecemia	PSESE
	Pseudomonas spp., Pneumonia	PSEPN
	Vibrio alginolyticus, Non-AGI	VIALN
	Vibrio cholerae non-toxigenic, Non-AGI	VICHN
	Vibrio parahaemolyticus, Non-AGI	VIPAN
	Vibrio vulnificus, Non-AGI	VIVUN

## Sheet: BRUCL
	Pathogen	Brucella spp.
	Acronym	BRUCL
	Participant number:	#REF!
			Percent of All Domestic Human Cases in a Typical Year
			lower credible value		central value		upper credible value		Validation
			(5th percentile)		(50th percentile)		(95th percentile)
	Major pathways
	Foodborne								****
	Waterborne								****
	Person to person		1e-08		1e-06		0.0001
	Animal Contact								****
	Environmental								****
					1e-06
	Foodborne subpathways
	Foodhandler related		1e-08		1e-06		0.0001
	Waterborne subpathways
	Recreational Water								****
	Drinking Water								****
	Non-recreational/Non-drinking								****
					0
	Environmental subpathways
	Presumed Person to Person		1e-08		1e-06		0.0001
	Presumed Animal Contact								****

## Sheet: CAMPY
	Pathogen	Campylobacter spp.
	Acronym	CAMPY
	Participant number:	#REF!
			Percent of All Domestic Human Cases in a Typical Year
			lower credible value		central value		upper credible value		Validation
			(5th percentile)		(50th percentile)		(95th percentile)
	Major pathways
	Foodborne								****
	Waterborne								****
	Person to person		1e-08		1e-06		0.0001
	Animal Contact								****
	Environmental								****
					1e-06
	Foodborne subpathways
	Foodhandler related		1e-08		1e-06		0.0001
	Waterborne subpathways
	Recreational Water								****
	Drinking Water								****
	Non-recreational/Non-drinking								****
					0
	Environmental subpathways
	Presumed Person to Person		1e-08		1e-06		0.0001
	Presumed Animal Contact								****

## Sheet: ETECO
	Pathogen	Escherichia coli, Enterotoxigenic
	Acronym	ETECO
	Participant number:	#REF!
			Percent of All Domestic Human Cases in a Typical Year
			lower credible value		central value		upper credible value		Validation
			(5th percentile)		(50th percentile)		(95th percentile)
	Major pathways
	Foodborne								****
	Waterborne								****
	Person to person								****
	Animal Contact		1e-08		1e-06		0.0001
	Environmental								****
					1e-06
	Foodborne subpathways
	Foodhandler related								****
	Waterborne subpathways
	Recreational Water								****
	Drinking Water								****
	Non-recreational/Non-drinking								****
	Environmental subpathways
	Presumed Person to Person								****
	Presumed Animal Contact		1e-08		1e-06		0.0001

## Sheet: STECO
	Pathogen	Escherichia coli, Shiga toxin producing O157 (STEC O157)
	Acronym	STECO
	Participant number:	#REF!
			Percent of All Domestic Human Cases in a Typical Year
			lower credible value		central value		upper credible value		Validation
			(5th percentile)		(50th percentile)		(95th percentile)
	Major pathways
	Foodborne								****
	Waterborne								****
	Person to person								****
	Animal Contact								****
	Environmental								****
					0
	Foodborne subpathways
	Foodhandler related								****
	Waterborne subpathways
	Recreational Water								****
	Drinking Water								****
	Non-recreational/Non-drinking								****
					0
	Environmental subpathways
	Presumed Person to Person								****
	Presumed Animal Contact								****

## Sheet: STECN
	Pathogen	Escherichia coli, Shiga toxin producing non-O157
	Acronym	STECN
	Participant number:	#REF!
			Percent of All Domestic Human Cases in a Typical Year
			lower credible value		central value		upper credible value		Validation
			(5th percentile)		(50th percentile)		(95th percentile)
	Major pathways
	Foodborne								****
	Waterborne								****
	Person to person								****
	Animal Contact								****
	Environmental								****
					0
	Foodborne subpathways
	Foodhandler related								****
	Waterborne subpathways
	Recreational Water								****
	Drinking Water								****
	Non-recreational/Non-drinking								****
					0
	Environmental subpathways
	Presumed Person to Person								****
	Presumed Animal Contact								****

## Sheet: ECOLO
	Pathogen	Escherichia coli, Other diarrheagenic
	Acronym	ECOLO
	Participant number:	#REF!
			Percent of All Domestic Human Cases in a Typical Year
			lower credible value		central value		upper credible value		Validation
			(5th percentile)		(50th percentile)		(95th percentile)
	Major pathways
	Foodborne								****
	Waterborne								****
	Person to person								****
	Animal Contact		1e-08		1e-06		0.0001
	Environmental								****
					1e-06
	Foodborne subpathways
	Foodhandler related								****
	Waterborne subpathways
	Recreational Water								****
	Drinking Water								****
	Non-recreational/Non-drinking								****
					0
	Environmental subpathways
	Presumed Person to Person								****
	Presumed Animal Contact		1e-08		1e-06		0.0001

## Sheet: LEGIO
	Pathogen	Legionella spp.
	Acronym	LEGIO
	Participant number:	#REF!
			Percent of All Domestic Human Cases in a Typical Year
			lower credible value		central value		upper credible value		Validation
			(5th percentile)		(50th percentile)		(95th percentile)
	Major pathways
	Foodborne		1e-08		1e-06		0.0001
	Waterborne								****
	Person to person		1e-08		1e-06		0.0001
	Animal Contact		1e-08		1e-06		0.0001
	Environmental								****
					3e-06
	Foodborne subpathways
	Foodhandler related		1e-08		1e-06		0.0001
	Waterborne subpathways
	Recreational Water								****
	Drinking Water								****
	Non-recreational/Non-drinking								****
					0
	Environmental subpathways
	Presumed Person to Person								****
	Presumed Animal Contact								****

[truncated: 42 more sheets: MYBOV, NTMYC, PSEOE, PSESE, PSEPN, SALMO, SALM5, SAENT, SAMON, SAJAV, SANEW, SATYP, SAOT1, SAOT2, SHIGL, STAUR, STREP, VIALG, VICHO, VIPAR …]
